# Supplementary material for: An RFC4/Notch1 signaling feedback loop promotes NSCLC metastasis and stemness
Source: Nat Commun. 2021 May 11;12:2693. doi: 10.1038/s41467-021-22971-x (PMC8113560; doi:10.1038/s41467-021-22971-x)
Supplement: Supplementary file 4 — Supplementary Data 1 [file 41467_2021_22971_MOESM4_ESM.xlsx]

## Sheet: A549_VECTOR_NICD1_all
Supplementary Data 1. NICD1-induced altered genes in A549 cell
（Datas were analyzed by the Wald Chi-Squared Test, adjusted P values were derived by Benjamini-Hochberg method）
ID	A549_Vector	A549_NICD	log2FoldChange	pvalue	padj
NOTCH1	2394.19	1.31913e+06	9.10575	3.46e-55	5.8e-51
RFC4	2675.69	286701	6.74342	1.46e-37	1.23e-33
BOLA2B	28.549	1673.29	5.86699	2.16e-27	1.21e-23
PROK1	0.979156	173.325	7.29327	3.57e-18	1.5e-14
SNAI2	53.9438	1011.4	4.22554	1.32e-17	4.43e-14
KCNA5	4.90249	231.439	5.52496	2.2e-17	6.01e-14
HES5	484.526	7406.01	3.9337	2.51e-17	6.01e-14
TFF1	1.95999	175.364	6.39405	3e-17	6.29e-14
ANKRD1	790.543	11739.1	3.89212	3.88e-17	7.22e-14
SPRY4	4.90249	200.853	5.32058	3.8e-16	6.36e-13
CALCB	1116.18	14604	3.70958	4.98e-16	7.59e-13
COL5A3	10.7874	244.694	4.48745	1.05e-14	1.46e-11
MAGED4	29.4231	452.682	3.93767	1.14e-14	1.47e-11
BOP1	121.621	1354.98	3.47645	8.34e-14	9.98e-11
MYOM2	515.912	4876.51	3.24033	6.57e-13	7.34e-10
GTPBP6	550.241	60.1551	-3.19068	2.23e-11	2.34e-08
ME3	1.39e-17	56.0769	8.81277	1.3e-10	1.28e-07
NGFR	252.07	1617.01	2.68081	1.75e-09	1.63e-06
KCNE4	7.84497	101.957	3.67869	3.9e-09	3.44e-06
ARHGAP15	1.95999	57.0964	4.77727	1.06e-08	8.91e-06
SEMA5B	77.4836	468.995	2.59563	2.02e-08	1.6e-05
PLA2G5	1.39e-17	38.7445	8.28078	2.1e-08	1.6e-05
ACTBL2	13.7299	125.406	3.17939	2.37e-08	1.73e-05
SCGB1A1	1.39e-17	36.7054	8.20303	4.11e-08	2.87e-05
AGAP11	49.0396	292.613	2.57386	8.27e-08	5.54e-05
ADAMTS18	129.467	663.729	2.35686	1.52e-07	9.82e-05
PYCARD	1.39e-17	32.6272	8.03372	1.67e-07	0.000103735
KCNA7	112.793	15.2949	-2.87259	2.21e-07	0.000132523
C9orf152	1.39e-17	30.5881	7.94098	5.06e-07	0.000292318
GADD45G	77.4836	384.372	2.30865	5.37e-07	0.000299662
AFAP1L2	321.709	1452.86	2.17462	6.29e-07	0.000334874
LTA	1.95999	41.8032	4.32862	6.4e-07	0.000334874
LCK	1.39e-17	29.5686	7.89227	7.4e-07	0.000375814
ACKR3	0.979156	33.6468	4.93258	1.3e-06	0.000640073
NCF1	1.39e-17	26.5099	7.73543	2.4e-06	0.00108852
PPEF2	1.39e-17	26.5099	7.73543	2.4e-06	0.00108852
SH2D4B	1.39e-17	26.5099	7.73543	2.4e-06	0.00108852
ATF3	1157.37	4672.6	2.01325	2.49e-06	0.0010998
GPR62	1.95999	36.7054	4.14159	2.93e-06	0.00125866
ALPPL2	24.519	1.39e-17	-7.62353	3.61e-06	0.00151032
TNMD	396.252	91.7611	-2.10898	3.86e-06	0.00157937
MYCBPAP	0.979156	30.5881	4.79561	5.25e-06	0.00209408
HTR1F	14.7108	88.7025	2.58175	6.44e-06	0.00250854
HOTS	96.1192	393.548	2.0322	7.63e-06	0.00285383
INSC	56.8862	246.733	2.11431	7.66e-06	0.00285383
MGAM	3.92166	42.8227	3.40715	7.98e-06	0.00290779
IL17F	1.39e-17	23.4513	7.55943	8.28e-06	0.00295221
ASB10	2.94082	36.7054	3.58572	1.26e-05	0.00434215
TNFRSF9	16.6724	91.7611	2.45145	1.27e-05	0.00434215
MOBP	1.95999	31.6077	3.92665	1.47e-05	0.00483375
TP53AIP1	5.88331	48.94	3.02923	1.47e-05	0.00483375
EGR1	137.314	520.992	1.9228	1.5e-05	0.00484102
NECTIN4	0.979156	27.5295	4.64426	1.58e-05	0.00498017
COL12A1	879.798	3147.35	1.83874	1.64e-05	0.00507532
INSM2	3.92166	39.7641	3.30055	1.82e-05	0.0055555
F13B	1.39e-17	21.4122	7.42892	1.96e-05	0.0057558
NPPB	1.39e-17	21.4122	7.42892	1.96e-05	0.0057558
ETV5	67.6753	268.143	1.98427	2.13e-05	0.00615104
NUPR1	0.979156	26.5099	4.59007	2.3e-05	0.0065209
HPSE2	0.979156	25.4904	4.53375	3.37e-05	0.0092061
PTH2	24.519	1.02124	-4.42851	3.37e-05	0.0092061
CSNK1E	7.84497	53.0182	2.7369	3.41e-05	0.0092061
JAG1	1337.84	4509.47	1.75295	3.56e-05	0.00929705
ITGA8	938.648	271.202	-1.79075	3.57e-05	0.00929705
EGR3	42.1739	170.266	2.01009	3.65e-05	0.00929705
HAS2	60.8095	234.498	1.94497	3.66e-05	0.00929705
PTAFR	18.6341	90.7416	2.27601	3.95e-05	0.00988543
HEYL	1072.04	3587.8	1.74262	4.01e-05	0.00989131
GCM1	4.90249	40.7836	3.02397	4.11e-05	0.00997218
TNF	1.39e-17	19.3731	7.28541	4.78e-05	0.010792
SERPINE1	1.39e-17	19.3731	7.28541	4.78e-05	0.010792
HHATL	1.39e-17	19.3731	7.28541	4.78e-05	0.010792
MOG	18.6341	1.39e-17	-7.22991	4.78e-05	0.010792
SUPT20HL2	18.6341	1.39e-17	-7.22991	4.78e-05	0.010792
DGKK	61.7904	11.2167	-2.44891	4.87e-05	0.010792
ENTPD2	26.4807	113.172	2.09019	4.9e-05	0.010792
UCMA	0.979156	24.4708	4.47515	4.96e-05	0.010792
INHBA	24.519	106.035	2.10681	5.07e-05	0.0108908
CPA2	4.90249	39.7641	2.98756	5.36e-05	0.011378
SPDEF	1.95999	28.549	3.78042	5.75e-05	0.0119744
PTHLH	31.3848	128.465	2.02881	5.79e-05	0.0119744
TRIM67	7.84497	49.9596	2.65138	6.6e-05	0.0134842
ROS1	0.979156	23.4513	4.41407	7.35e-05	0.0148395
BMP3	95.1384	21.4122	-2.14523	8.71e-05	0.0173634
BEST4	15.6916	74.4288	2.23667	0.000109944	0.0212522
TEK	11.7683	61.1746	2.3655	0.000110315	0.0212522
HIST1H2AK	2.94082	30.5881	3.32367	0.000111734	0.0212522
MYCN	16.6724	77.4874	2.20788	0.000113566	0.0212522
MRO	63.752	13.2558	-2.25535	0.000115634	0.0212522
KRTDAP	1.95999	26.5099	3.67399	0.000116677	0.0212522
FJX1	1224.07	3778.45	1.62601	0.000119753	0.0212522
PYDC1	1.39e-17	17.334	7.12603	0.000120499	0.0212522
CDH13	1.39e-17	17.334	7.12603	0.000120499	0.0212522
CYP2C19	1.39e-17	17.334	7.12603	0.000120499	0.0212522
GPR12	16.6724	1.39e-17	-7.07057	0.000120499	0.0212522
VWC2	5.88331	39.7641	2.73052	0.000137515	0.0238223
DNAH8	33.3464	4.07986	-2.99345	0.000137915	0.0238223
HEY2	755.234	2293.99	1.6027	0.000158601	0.0271159
GZMM	1.95999	25.4904	3.61767	0.000167283	0.0283114
MB21D1	10.7874	55.0573	2.33798	0.000187233	0.0313709
OXT	1.39e-17	16.3144	7.03921	0.000193974	0.0315538
SOST	1.39e-17	16.3144	7.03921	0.000193974	0.0315538
PARVG	1.39e-17	16.3144	7.03921	0.000193974	0.0315538
RHEBL1	52.9629	180.462	1.76618	0.000218143	0.0351441
NDP	23.5382	2.04078	-3.45092	0.000240916	0.0384434
DUSP1	1335.88	3898.76	1.54513	0.000247794	0.0391677
TMEM119	3.92166	30.5881	2.9234	0.000252157	0.039485
IQCA1L	9.80662	49.9596	2.33398	0.000273264	0.0423938
IMPG1	34.3273	5.09941	-2.72179	0.000280171	0.0430666
RAB44	1.39e-17	15.2949	6.94684	0.000315208	0.0467373
FUT5	1.39e-17	15.2949	6.94684	0.000315208	0.0467373
LILRB5	1.39e-17	15.2949	6.94684	0.000315208	0.0467373
FFAR4	1.39e-17	15.2949	6.94684	0.000315208	0.0467373
CLDN4	43.1547	8.15805	-2.3858	0.000325735	0.0477164
RELB	87.2918	271.202	1.63401	0.000327508	0.0477164
PCDHGB3	29.4231	4.07986	-2.81359	0.000342416	0.0494585
GADL1	22.5574	2.04078	-3.38985	0.000348534	0.0499118
ANKRD35	0.979156	19.3731	4.14005	0.000376589	0.0525813
CSF2RA	18.6341	1.02124	-4.03489	0.000376589	0.0525813
SPERT	18.6341	1.02124	-4.03489	0.000376589	0.0525813
SCN9A	551.222	191.677	-1.52336	0.000491544	0.0680646
SLC6A12	64.7328	200.853	1.63164	0.000499398	0.0682027
HERPUD1	1438.87	3969.11	1.4638	0.000501692	0.0682027
FSCN3	1.39e-17	14.2753	6.84813	0.000517265	0.0682027
OTOP2	1.39e-17	14.2753	6.84813	0.000517265	0.0682027
CACNA1F	1.39e-17	14.2753	6.84813	0.000517265	0.0682027
NPFFR2	13.7299	1.39e-17	-6.79276	0.000517265	0.0682027
PDE6G	7.84497	40.7836	2.35941	0.000521035	0.0682027
ARC	99.0617	292.613	1.56136	0.000556104	0.0722288
MC4R	17.6532	1.02124	-3.95742	0.000575412	0.0741464
RASA4B	309.939	106.035	-1.54636	0.000579718	0.0741464
PKD1L1	10.7874	48.94	2.16846	0.000619733	0.0786638
HELT	68.6561	207.99	1.59725	0.000624485	0.0786711
GMFG	27.4615	4.07986	-2.71449	0.000636793	0.0796228
CCDC168	79.4452	234.498	1.56001	0.000658314	0.0814314
ITGAM	4.90249	30.5881	2.61041	0.000660977	0.0814314
AK8	27.4615	91.7611	1.73578	0.000759296	0.0928613
SELPLG	8.8258	41.8032	2.22752	0.000812684	0.0986704
C19orf35	7.84497	38.7445	2.28564	0.00083827	0.100174
MAFF	92.1959	263.046	1.51123	0.000854471	0.100174
TNS2	381.539	1021.59	1.42061	0.000870417	0.100174
ICAM2	26.4807	4.07986	-2.66227	0.000872039	0.100174
SLC5A9	26.4807	4.07986	-2.66227	0.000872039	0.100174
NDUFA4L2	5.88331	32.6272	2.4461	0.000877744	0.100174
MXRA5	33.3464	6.11895	-2.42285	0.000877744	0.100174
CX3CR1	0.979156	17.334	3.98067	0.000884859	0.100174
CYP2C9	0.979156	17.334	3.98067	0.000884859	0.100174
DSG3	16.6724	1.02124	-3.87555	0.000884859	0.100174
GABRR2	56.8862	170.266	1.57948	0.000893781	0.100505
PTX3	33.3464	106.035	1.66514	0.000947829	0.105873
INHBB	169.681	462.877	1.44711	0.000972708	0.107932
TNFRSF14	1.95999	20.3926	3.2975	0.00108459	0.119554
CHODL	65.7137	189.638	1.52714	0.00110756	0.121289
GJA5	151.045	50.9791	-1.56473	0.00112504	0.122403
CYP2C18	5.88331	31.6077	2.40048	0.00115274	0.124607
CXCL8	2.94082	23.4513	2.94212	0.0011736	0.126049
JSRP1	4.90249	29.5686	2.5617	0.00118483	0.126445
TMEM56-RWDD3	43.1547	10.1971	-2.06823	0.00120867	0.12737
MYRIP	131.429	43.8423	-1.58122	0.00120871	0.12737
PERM1	20.5957	72.3897	1.80706	0.00126922	0.132911
LRTM2	14.7108	56.0769	1.92134	0.00131516	0.136029
CLDN9	7.84497	36.7054	2.2079	0.00135615	0.136029
SERF1B	537.49	204.931	-1.39057	0.00136225	0.136029
AIFM3	0.979156	16.3144	3.89385	0.00136958	0.136029
CSF3	0.979156	16.3144	3.89385	0.00136958	0.136029
NWD1	0.979156	16.3144	3.89385	0.00136958	0.136029
ARL11	15.6916	1.02124	-3.78876	0.00136958	0.136029
TUFT1	954.341	2426.53	1.3462	0.00137289	0.136029
FLG2	6.86414	33.6468	2.27223	0.0014361	0.136029
COPZ2	1.39e-17	12.2362	6.62783	0.00143701	0.136029
TMEM71	1.39e-17	12.2362	6.62783	0.00143701	0.136029
HIST1H3D	1.39e-17	12.2362	6.62783	0.00143701	0.136029
CHI3L2	1.39e-17	12.2362	6.62783	0.00143701	0.136029
SCML4	1.39e-17	12.2362	6.62783	0.00143701	0.136029
AQP2	1.39e-17	12.2362	6.62783	0.00143701	0.136029
C8orf89	1.39e-17	12.2362	6.62783	0.00143701	0.136029
RHOXF2	11.7683	1.39e-17	-6.57254	0.00143701	0.136029
KIAA1324	23.5382	76.4679	1.69444	0.00149042	0.140292
PPP2R2B	5.88331	30.5881	2.35336	0.00151665	0.141674
PYGM	60.8095	172.306	1.50063	0.00152202	0.141674
ANPEP	16.6724	60.1551	1.84327	0.00161442	0.149445
ARMCX1	2.94082	22.4317	2.87834	0.00166513	0.153164
CHRM3	167.719	60.1551	-1.47742	0.00167287	0.153164
SV2C	10.7874	43.8423	2.01019	0.00172689	0.15725
GDNF-AS1	33.3464	7.1385	-2.20459	0.00185899	0.168364
IGF2	168.7	433.31	1.36027	0.00194559	0.175168
ATCAY	11.7683	45.8814	1.95144	0.00195502	0.175168
SIX6	30.404	6.11895	-2.29011	0.00199893	0.178149
KLLN	105.927	35.6859	-1.5664	0.00201853	0.178561
RGS9BP	213.818	79.5265	-1.42549	0.00202487	0.178561
FILIP1L	126.525	326.258	1.36569	0.00205502	0.179483
ENC1	939.629	2306.22	1.29525	0.00205674	0.179483
CFP	10.7874	42.8227	1.97634	0.00212538	0.184281
ZNF600	0.979156	15.2949	3.80147	0.00213372	0.184281
CHAC1	140.256	356.844	1.34643	0.00226074	0.190642
BHMG1	30.404	89.722	1.55719	0.0022891	0.190642
RNF180	73.5603	193.716	1.39538	0.00236472	0.190642
NAALADL2	1.95999	18.3535	3.14648	0.00236482	0.190642
ABCA4	1.95999	18.3535	3.14648	0.00236482	0.190642
GAS2L2	20.5957	3.06032	-2.70244	0.00237037	0.190642
PLGLB2	11.7683	44.8618	1.91911	0.00238425	0.190642
PLA2G10	6.86414	31.6077	2.18238	0.00240987	0.190642
EREG	1.39e-17	11.2167	6.50362	0.00243493	0.190642
SCNN1G	1.39e-17	11.2167	6.50362	0.00243493	0.190642
APOL4	1.39e-17	11.2167	6.50362	0.00243493	0.190642
HIST1H4K	1.39e-17	11.2167	6.50362	0.00243493	0.190642
SPINK5	1.39e-17	11.2167	6.50362	0.00243493	0.190642
ACTG2	1.39e-17	11.2167	6.50362	0.00243493	0.190642
ZNF486	1.39e-17	11.2167	6.50362	0.00243493	0.190642
RNASE1	1.39e-17	11.2167	6.50362	0.00243493	0.190642
ZNF667	1.39e-17	11.2167	6.50362	0.00243493	0.190642
CST6	1.39e-17	11.2167	6.50362	0.00243493	0.190642
UTS2B	10.7874	1.39e-17	-6.44838	0.00243493	0.190642
CD226	10.7874	1.39e-17	-6.44838	0.00243493	0.190642
CFAP43	48.0588	133.563	1.47218	0.0024608	0.191771
PPP1R15A	977.881	2358.22	1.26986	0.00249489	0.193527
PIK3R5	175.566	66.2724	-1.40389	0.00252184	0.194716
IGFBP5	6361.63	2656.95	-1.25959	0.00256509	0.196269
PLA2R1	66.6945	21.4122	-1.63358	0.00256538	0.196269
NPIPB8	16.6724	57.0964	1.76814	0.00262157	0.199656
PTGS2	29.4231	85.6438	1.53728	0.00272623	0.206688
CYR61	1214.26	2888.39	1.2501	0.00285631	0.214797
KANK4	53.9438	16.3144	-1.71782	0.00286303	0.214797
DUSP8	523.759	1257.11	1.26293	0.00287165	0.214797
CATSPERG	106.908	37.725	-1.49978	0.00290518	0.216339
TRIM72	6.86414	30.5881	2.13526	0.00312822	0.228879
EVPL	6.86414	30.5881	2.13526	0.00312822	0.228879
COL15A1	31.3848	7.1385	-2.11747	0.00312822	0.228879
LY6G6D	31.3848	7.1385	-2.11747	0.00312822	0.228879
EGR2	14.7108	50.9791	1.78416	0.00314483	0.229094
KLF4	338.383	810.544	1.25991	0.00316543	0.229596
LYNX1	41.193	11.2167	-1.8654	0.0032271	0.233061
P2RX7	17.6532	58.116	1.71175	0.00330135	0.2374
TNN	0.979156	14.2753	3.70277	0.00334606	0.239586
MMP13	2.94082	20.3926	2.74164	0.00338513	0.24033
SFTPD	19.6149	3.06032	-2.63249	0.00338513	0.24033
SP100	13.7299	47.9205	1.79379	0.0034764	0.243374
NAALADL1	13.7299	47.9205	1.79379	0.0034764	0.243374
KDF1	1.95999	17.334	3.06459	0.00351516	0.243374
FAM71A	1.95999	17.334	3.06459	0.00351516	0.243374
PPP1R1B	1.95999	17.334	3.06459	0.00351516	0.243374
CALHM3	1.95999	17.334	3.06459	0.00351516	0.243374
MSH4	9.80662	37.725	1.9299	0.00360547	0.248599
PLA2G4C	28.4423	81.5656	1.5157	0.00368172	0.252816
FNDC7	19.6149	62.1942	1.65841	0.00372359	0.254648
BEST1	14.7108	49.9596	1.75509	0.00374952	0.255379
KLF10	838.604	1948.36	1.21607	0.00384809	0.261032
ARL9	12.7491	44.8618	1.8048	0.00387003	0.261217
RGPD5	116.717	286.495	1.29456	0.00392466	0.261217
FAM162B	40.2122	11.2167	-1.83074	0.00398079	0.261217
CXCR6	30.404	7.1385	-2.07185	0.00406587	0.261217
SLC17A3	1.39e-17	10.1971	6.36771	0.00417417	0.261217
EFCC1	1.39e-17	10.1971	6.36771	0.00417417	0.261217
CD163L1	1.39e-17	10.1971	6.36771	0.00417417	0.261217
VSIG1	1.39e-17	10.1971	6.36771	0.00417417	0.261217
FBXO40	1.39e-17	10.1971	6.36771	0.00417417	0.261217
OVOL1	1.39e-17	10.1971	6.36771	0.00417417	0.261217
NCCRP1	1.39e-17	10.1971	6.36771	0.00417417	0.261217
IL31	1.39e-17	10.1971	6.36771	0.00417417	0.261217
OBP2A	1.39e-17	10.1971	6.36771	0.00417417	0.261217
ELOVL3	1.39e-17	10.1971	6.36771	0.00417417	0.261217
S100A14	1.39e-17	10.1971	6.36771	0.00417417	0.261217
ADCYAP1	1.39e-17	10.1971	6.36771	0.00417417	0.261217
C20orf203	9.80662	1.39e-17	-6.31253	0.00417417	0.261217
PDCL2	9.80662	1.39e-17	-6.31253	0.00417417	0.261217
LTF	9.80662	1.39e-17	-6.31253	0.00417417	0.261217
VENTX	9.80662	1.39e-17	-6.31253	0.00417417	0.261217
EBF2	764.061	327.277	-1.22287	0.00417822	0.261217
FIBCD1	39.2314	105.015	1.41757	0.00433205	0.269827
GDF15	3.92166	22.4317	2.47807	0.00436855	0.270092
CFI	21.5765	4.07986	-2.36835	0.00436855	0.270092
TGM4	9.80662	36.7054	1.8905	0.00449772	0.276992
GYS2	24.519	70.3506	1.51576	0.00451322	0.276992
EBI3	32.3656	8.15805	-1.97215	0.00461337	0.281548
SLC44A4	5.88331	27.5295	2.20201	0.00462106	0.281548
COL14A1	1103.43	481.229	-1.19699	0.0046645	0.283166
C10orf91	44.1355	13.2558	-1.72609	0.00468829	0.283583
JAKMIP1	355.057	149.875	-1.24361	0.00478264	0.28811
TRHDE	80.426	28.549	-1.49027	0.00481296	0.28811
GALR3	2.94082	19.3731	2.6681	0.00484911	0.28811
IRAK3	2.94082	19.3731	2.6681	0.00484911	0.28811
HCST	18.6341	3.06032	-2.55897	0.00484911	0.28811
CLEC18B	10.7874	38.7445	1.83239	0.00491367	0.289889
CABP7	39.2314	11.2167	-1.79523	0.00491367	0.289889
CASS4	31.3848	84.6243	1.4273	0.00512701	0.29747
ANKRD33B	3027.8	6791.22	1.16537	0.00516266	0.29747
RXFP4	1.95999	16.3144	2.97777	0.0052473	0.29747
ACR	1.95999	16.3144	2.97777	0.0052473	0.29747
SLC7A9	1.95999	16.3144	2.97777	0.0052473	0.29747
RFPL1	1.95999	16.3144	2.97777	0.0052473	0.29747
FAM166A	0.979156	13.2558	3.59682	0.00528154	0.29747
RRAD	0.979156	13.2558	3.59682	0.00528154	0.29747
LBP	0.979156	13.2558	3.59682	0.00528154	0.29747
OR2W3	12.7491	1.02124	-3.49183	0.00528154	0.29747
SRMS	4.90249	24.4708	2.28994	0.00528628	0.29747
F5	4.90249	24.4708	2.28994	0.00528628	0.29747
PCDHB12	23.5382	5.09941	-2.17987	0.00528628	0.29747
PLEKHS1	6.86414	29.5686	2.08655	0.00529072	0.29747
SLIT2	27053.1	60340	1.15732	0.00535591	0.300128
FAM157B	21.5765	64.2333	1.56819	0.00544357	0.304023
COL3A1	864.105	381.313	-1.17997	0.00551038	0.306732
PSD	90.2343	216.146	1.25906	0.00561549	0.311548
NHLH1	31.3848	83.6047	1.40984	0.005716	0.315705
KLB	74.5411	180.462	1.27413	0.0057281	0.315705
SULT1C2	61.7904	152.934	1.30567	0.00583463	0.320522
KIF12	67.6753	23.4513	-1.52409	0.00585889	0.32079
ETV4	90.2343	215.127	1.25224	0.0058778	0.32079
PLK2	335.44	755.488	1.17104	0.00602937	0.326125
DMRT3	148.103	60.1551	-1.29812	0.00604702	0.326125
TCEAL7	10.7874	37.725	1.79404	0.00606867	0.326125
C17orf82	38.2506	11.2167	-1.75882	0.00606867	0.326125
CD300LG	3.92166	21.4122	2.41134	0.00607288	0.326125
ZDHHC15	5.88331	26.5099	2.14781	0.00612771	0.327055
CAV1	592.417	262.026	-1.17653	0.00613497	0.327055
F3	129.467	299.749	1.21035	0.00614875	0.327055
GUCY1B3	2230.39	4917.29	1.14052	0.00622531	0.33008
NRXN3	1225.05	550.559	-1.1537	0.00635105	0.335684
SOSTDC1	73.5603	26.5099	-1.46818	0.00643045	0.338812
FAM111B	46.0972	116.23	1.33181	0.00651668	0.341079
LOC389895	32.3656	84.6243	1.38308	0.00652898	0.341079
IQSEC3	56.8862	139.68	1.29404	0.00662404	0.341079
LURAP1L	88.2726	207.99	1.23526	0.00662469	0.341079
GLIPR1L1	49.0396	16.3144	-1.58065	0.00668616	0.341079
SMN1	922.955	2028.91	1.13626	0.00671038	0.341079
SSPO	447.255	197.794	-1.1766	0.00686788	0.341079
CHRM4	25.4998	69.331	1.43843	0.00687666	0.341079
C17orf98	6.86414	28.549	2.03614	0.00689176	0.341079
TNFAIP3	240.3	538.324	1.16321	0.00692857	0.341079
CPLX3	2.94082	18.3535	2.59061	0.00696616	0.341079
TSPAN19	2.94082	18.3535	2.59061	0.00696616	0.341079
CRHR1	17.6532	3.06032	-2.4815	0.00696616	0.341079
GPR17	17.6532	3.06032	-2.4815	0.00696616	0.341079
TIMP4	17.6532	3.06032	-2.4815	0.00696616	0.341079
OASL	9.80662	34.6663	1.80833	0.00701327	0.341079
SH3RF2	187.336	78.507	-1.25344	0.00707269	0.341079
HSPA5	21984.2	47720	1.11812	0.00709097	0.341079
RHCE	4.90249	23.4513	2.22886	0.00716778	0.341079
TCF21	22.5574	5.09941	-2.1188	0.00716778	0.341079
HOXD12	22.5574	5.09941	-2.1188	0.00716778	0.341079
C11orf96	92.1959	215.127	1.22126	0.0071692	0.341079
RASD1	57.8671	140.7	1.27992	0.00717397	0.341079
STC1	331.517	145.797	-1.18445	0.00722364	0.341079
KLHL33	1.39e-17	9.1776	6.21764	0.00724341	0.341079
INSL3	1.39e-17	9.1776	6.21764	0.00724341	0.341079
CXCL9	1.39e-17	9.1776	6.21764	0.00724341	0.341079
MMP3	1.39e-17	9.1776	6.21764	0.00724341	0.341079
SLC22A6	1.39e-17	9.1776	6.21764	0.00724341	0.341079
LOC388436	1.39e-17	9.1776	6.21764	0.00724341	0.341079
PPP3R2	1.39e-17	9.1776	6.21764	0.00724341	0.341079
MC2R	1.39e-17	9.1776	6.21764	0.00724341	0.341079
ANKRD33	8.8258	1.39e-17	-6.16254	0.00724341	0.341079
TMPRSS4	8.8258	1.39e-17	-6.16254	0.00724341	0.341079
BTBD16	8.8258	1.39e-17	-6.16254	0.00724341	0.341079
RANBP3L	72.5794	26.5099	-1.44884	0.0072533	0.341079
KCTD4	13.7299	43.8423	1.66581	0.00725997	0.341079
CYP2W1	44.1355	14.2753	-1.62014	0.00725997	0.341079
HLA-DRA	52.9629	18.3535	-1.52271	0.00726739	0.341079
ITGA9	157.911	356.844	1.17552	0.00742888	0.347445
LOC101928841	79.4452	186.579	1.23041	0.00744451	0.347445
CDH6	37.2697	11.2167	-1.72147	0.00749892	0.349012
BOK	18.6341	55.0573	1.55645	0.00753465	0.349342
MPL	30.404	8.15805	-1.88231	0.00758204	0.349342
LYZ	30.404	8.15805	-1.88231	0.00758204	0.349342
SPIB	24.519	66.2724	1.42976	0.00761025	0.349342
GPR4	65.7137	23.4513	-1.48173	0.00761025	0.349342
ZCCHC23	1.95999	15.2949	2.88539	0.00786477	0.358082
HGD	1.95999	15.2949	2.88539	0.00786477	0.358082
KCND2	1.95999	15.2949	2.88539	0.00786477	0.358082
PTPRZ1	58.8479	21.4122	-1.45337	0.00802734	0.363254
HSPA6	5.88331	25.4904	2.0915	0.00813533	0.363254
CCDC89	24.519	6.11895	-1.98119	0.00813533	0.363254
HBEGF	439.408	955.32	1.12019	0.00817323	0.363254
CD70	110.832	44.8618	-1.30249	0.00819134	0.363254
CPED1	32.3656	9.1776	-1.80465	0.00820426	0.363254
METTL7A	1663.48	770.781	-1.10969	0.00824361	0.363254
SLC23A3	28.4423	74.4288	1.3838	0.0083568	0.363254
RNF17	0.979156	12.2362	3.48247	0.00839028	0.363254
USP17L7	0.979156	12.2362	3.48247	0.00839028	0.363254
DDX43	0.979156	12.2362	3.48247	0.00839028	0.363254
KCNH8	0.979156	12.2362	3.48247	0.00839028	0.363254
DDC	0.979156	12.2362	3.48247	0.00839028	0.363254
CCL27	11.7683	1.02124	-3.37752	0.00839028	0.363254
RCSD1	11.7683	1.02124	-3.37752	0.00839028	0.363254
FAM221B	11.7683	1.02124	-3.37752	0.00839028	0.363254
SYNDIG1L	11.7683	1.02124	-3.37752	0.00839028	0.363254
COL9A1	11.7683	1.02124	-3.37752	0.00839028	0.363254
PQLC2L	11.7683	1.02124	-3.37752	0.00839028	0.363254
TNFRSF17	3.92166	20.3926	2.34137	0.00845893	0.363409
SLC39A2	19.6149	4.07986	-2.23168	0.00845893	0.363409
C17orf50	19.6149	4.07986	-2.23168	0.00845893	0.363409
NEDD9	352.115	158.032	-1.15522	0.00852304	0.365226
FOS	106.908	242.655	1.18156	0.00858293	0.366854
MTUS2	212.837	92.7807	-1.1968	0.00862975	0.367917
KRT8	7489.58	15937.6	1.08947	0.00871505	0.370611
RASSF10	53.9438	19.3731	-1.47163	0.00878145	0.372489
LIPG	153.007	340.531	1.15352	0.00885151	0.374513
VSX2	6.86414	27.5295	1.98391	0.00898543	0.379221
ZBED1	40.2122	98.898	1.29557	0.0091246	0.384127
ACAP1	150.065	64.2333	-1.22264	0.00921272	0.386865
MYO1A	20.5957	58.116	1.49081	0.00926525	0.387334
LRRC70	10.7874	35.6859	1.71414	0.00927012	0.387334
ARRDC3	660.093	1409.02	1.0938	0.00932586	0.388693
HES2	72.5794	27.5295	-1.39465	0.0093986	0.390753
TTYH1	240.3	520.992	1.116	0.00949875	0.39394
GREM2	49.0396	17.334	-1.49383	0.00970392	0.399685
PTCHD4	28.4423	8.15805	-1.7865	0.00973082	0.399685
NIPAL4	29.4231	8.15805	-1.8352	0.00973082	0.399685
MCF2	21.5765	5.09941	-2.05503	0.00973269	0.399685
ZNF750	48.0588	115.211	1.25915	0.00992903	0.40675
CTSS	17.6532	50.9791	1.52315	0.00997985	0.407058
ALLC	2.94082	17.334	2.50872	0.0100337	0.407058
HIST1H2AE	16.6724	3.06032	-2.39963	0.0100337	0.407058
CLDN24	16.6724	3.06032	-2.39963	0.0100337	0.407058
OTP	18.6341	53.0182	1.50213	0.0102358	0.414254
NOG	399.194	183.521	-1.12064	0.0104257	0.420924
ENDOU	13.7299	41.8032	1.5973	0.0105118	0.421698
DDIT4L	196.163	86.6634	-1.17744	0.0105176	0.421698
ITGB8	383.501	177.403	-1.11167	0.0105227	0.421698
ACVR1C	362.904	167.208	-1.11738	0.0105568	0.421698
SCRT1	28.4423	72.3897	1.34379	0.0105708	0.421698
MAPK4	400.175	184.54	-1.11619	0.0106989	0.425794
ACTN3	5.88331	24.4708	2.0329	0.0108117	0.427241
C9orf153	23.5382	6.11895	-1.9226	0.0108117	0.427241
MYZAP	23.5382	6.11895	-1.9226	0.0108117	0.427241
ITIH5	141.237	61.1746	-1.2055	0.0108963	0.429572
GPR158	15.6916	45.8814	1.5402	0.0111591	0.438768
ALPK2	125.544	54.0378	-1.21432	0.011182	0.438768
DHRS2	93.1767	206.97	1.15028	0.0112679	0.440391
PHLDA2	285.418	604.595	1.08254	0.0112759	0.440391
RAB3A	438.427	204.931	-1.09675	0.0113337	0.441617
LMO3	194.202	86.6634	-1.16295	0.0115577	0.449304
KCNJ3	140.256	61.1746	-1.19546	0.0116159	0.450352
COL4A4	289.342	132.543	-1.1256	0.0116385	0.450352
MYADML2	25.4998	7.1385	-1.81923	0.0117239	0.4516
WNT2	1.95999	14.2753	2.78669	0.0118324	0.4516
SPN	13.7299	2.04078	-2.67874	0.0118324	0.4516
KCNE5	13.7299	2.04078	-2.67874	0.0118324	0.4516
NANOS2	13.7299	2.04078	-2.67874	0.0118324	0.4516
SLC2A5	13.7299	2.04078	-2.67874	0.0118324	0.4516
LRGUK	28.4423	71.3701	1.32337	0.0118895	0.452746
CCNA1	18.6341	51.9987	1.47418	0.0119321	0.453337
PAX5	29.4231	73.4092	1.31524	0.0120211	0.455316
KCNA1	218.722	464.916	1.08742	0.0120429	0.455316
RND1	135.352	291.593	1.1065	0.0120657	0.455316
BHLHE40	2170.56	4467.67	1.04141	0.0123412	0.456757
PIFO	20.5957	56.0769	1.43939	0.0123461	0.456757
PEX5L	78.4644	31.6077	-1.30847	0.012373	0.456757
JPH4	27.4615	8.15805	-1.7361	0.0124954	0.456757
TMC8	41.193	14.2753	-1.52089	0.0126523	0.456757
SCG3	87.2918	191.677	1.1336	0.0127007	0.456757
HNF4A	1.39e-17	8.15805	6.05014	0.0127308	0.456757
PRSS33	1.39e-17	8.15805	6.05014	0.0127308	0.456757
PATE1	1.39e-17	8.15805	6.05014	0.0127308	0.456757
LRRC3C	1.39e-17	8.15805	6.05014	0.0127308	0.456757
TOPAZ1	1.39e-17	8.15805	6.05014	0.0127308	0.456757
CNTN6	1.39e-17	8.15805	6.05014	0.0127308	0.456757
OSM	1.39e-17	8.15805	6.05014	0.0127308	0.456757
XKR4	1.39e-17	8.15805	6.05014	0.0127308	0.456757
SAG	1.39e-17	8.15805	6.05014	0.0127308	0.456757
RNASE7	1.39e-17	8.15805	6.05014	0.0127308	0.456757
CXCR1	1.39e-17	8.15805	6.05014	0.0127308	0.456757
FGD2	1.39e-17	8.15805	6.05014	0.0127308	0.456757
CPN1	7.84497	1.39e-17	-5.99514	0.0127308	0.456757
SRRM4	7.84497	1.39e-17	-5.99514	0.0127308	0.456757
FAM19A1	7.84497	1.39e-17	-5.99514	0.0127308	0.456757
OR11H12	7.84497	1.39e-17	-5.99514	0.0127308	0.456757
FCGR1B	7.84497	1.39e-17	-5.99514	0.0127308	0.456757
RND3	1037.71	2133.92	1.04001	0.0128611	0.460443
C3	91.2151	37.725	-1.27104	0.0129263	0.461208
PRSS8	43.1547	15.2949	-1.48911	0.012963	0.461208
MAP7D2	26.4807	66.2724	1.31927	0.0131321	0.461208
SMOC1	2455.98	1197.97	-1.03563	0.0131394	0.461208
SNX31	8.8258	29.5686	1.72972	0.0131493	0.461208
GPHA2	4.90249	21.4122	2.09835	0.013231	0.461208
ZBBX	20.5957	5.09941	-1.98831	0.013231	0.461208
FGF19	20.5957	5.09941	-1.98831	0.013231	0.461208
FAM109B	20.5957	5.09941	-1.98831	0.013231	0.461208
IFIT2	44.1355	102.976	1.21989	0.013338	0.461208
CRYGN	0.979156	11.2167	3.35826	0.0134121	0.461208
C20orf202	0.979156	11.2167	3.35826	0.0134121	0.461208
APOL1	0.979156	11.2167	3.35826	0.0134121	0.461208
APOL6	0.979156	11.2167	3.35826	0.0134121	0.461208
C6orf222	0.979156	11.2167	3.35826	0.0134121	0.461208
APOF	0.979156	11.2167	3.35826	0.0134121	0.461208
CDHR4	0.979156	11.2167	3.35826	0.0134121	0.461208
C10orf142	10.7874	1.02124	-3.25336	0.0134121	0.461208
MYOM3	10.7874	1.02124	-3.25336	0.0134121	0.461208
FAM71F2	46.0972	107.054	1.2133	0.0134523	0.461208
HRH1	16.6724	46.9009	1.48503	0.013488	0.461208
PIWIL2	16.6724	46.9009	1.48503	0.013488	0.461208
PHLDA1	301.112	626.005	1.05555	0.0135227	0.461451
EMILIN2	261.879	546.48	1.0609	0.0136875	0.465777
ACRBP	9.80662	31.6077	1.67556	0.013705	0.465777
EFNB2	4894.31	9933.48	1.02117	0.0138837	0.470893
TRIL	52.9629	20.3926	-1.37168	0.0140899	0.476922
FAM46C	976.9	476.132	-1.03666	0.0141521	0.478062
PDE3A	225.588	471.034	1.06171	0.0142067	0.478939
IFIT3	66.6945	148.856	1.15674	0.0142412	0.479139
FCGBP	5.88331	23.4513	1.97182	0.0143802	0.480601
GCNT1	738.559	358.883	-1.04095	0.0143869	0.480601
SAMD13	56.8862	22.4317	-1.33783	0.0143995	0.480601
ZNF467	862.143	420.056	-1.03713	0.0144172	0.480601
CFAP61	2.94082	16.3144	2.4219	0.0144854	0.480601
ETV7	2.94082	16.3144	2.4219	0.0144854	0.480601
HIST2H4B	15.6916	3.06032	-2.31284	0.0144854	0.480601
AMN1	395.271	188.618	-1.06689	0.0145903	0.483123
FAM13C	109.851	47.9205	-1.19478	0.0146548	0.484303
DDIT3	209.895	437.389	1.05879	0.0147036	0.484614
CD14	50.0205	114.191	1.18877	0.0147221	0.484614
ITGA10	51.9821	118.269	1.18399	0.0147833	0.485675
SPI1	12.7491	37.725	1.55558	0.014931	0.489568
SMIM5	68.6561	27.5295	-1.31462	0.0150409	0.492208
TMEM105	6.86414	25.4904	1.8734	0.0153054	0.499887
PLEKHD1	78.4644	32.6272	-1.26284	0.0153687	0.500977
TYW1B	117.697	249.791	1.0848	0.0155061	0.504474
FRAT1	318.766	152.934	-1.059	0.0160437	0.519197
NKX6-2	26.4807	8.15805	-1.68388	0.0160516	0.519197
GNAT1	26.4807	8.15805	-1.68388	0.0160516	0.519197
ANKRD20A1	18.6341	49.9596	1.41661	0.0162157	0.523494
CFAP161	17.6532	4.07986	-2.08069	0.0164929	0.5304
PCDHGA1	17.6532	4.07986	-2.08069	0.0164929	0.5304
HTR3A	29.4231	9.1776	-1.6677	0.0166546	0.534576
SCIN	75.5219	162.11	1.10069	0.0169395	0.542678
IHH	31.3848	10.1971	-1.61036	0.017143	0.548151
FAM46B	253.051	121.328	-1.05977	0.0172388	0.550164
DSP	22179.4	43872.3	0.984085	0.0174991	0.554225
SCT	10.7874	32.6272	1.58533	0.0175391	0.554225
RASSF6	33.3464	11.2167	-1.56157	0.0175391	0.554225
UPP1	594.378	1186.76	0.997415	0.0176671	0.554225
FOXN1	1.95999	13.2558	2.68074	0.0178622	0.554225
NPIPA3	1.95999	13.2558	2.68074	0.0178622	0.554225
DNAI2	1.95999	13.2558	2.68074	0.0178622	0.554225
SLC17A8	1.95999	13.2558	2.68074	0.0178622	0.554225
PLPP2	1.95999	13.2558	2.68074	0.0178622	0.554225
HEPHL1	1.95999	13.2558	2.68074	0.0178622	0.554225
SLC32A1	1.95999	13.2558	2.68074	0.0178622	0.554225
ELOA2	12.7491	2.04078	-2.57283	0.0178622	0.554225
NYX	12.7491	2.04078	-2.57283	0.0178622	0.554225
LKAAEAR1	12.7491	2.04078	-2.57283	0.0178622	0.554225
GRM3	12.7491	2.04078	-2.57283	0.0178622	0.554225
DGKB	4.90249	20.3926	2.02838	0.0180032	0.556537
SPTSSB	19.6149	5.09941	-1.91835	0.0180032	0.556537
TDO2	12.7491	36.7054	1.51618	0.0181211	0.558124
DNAH12	12.7491	36.7054	1.51618	0.0181211	0.558124
RIN2	124.563	57.0964	-1.12376	0.0182675	0.561601
LAMB3	16.6724	44.8618	1.42107	0.018749	0.575346
BHLHA15	77.4836	164.149	1.08177	0.0187929	0.57564
C19orf38	18.6341	48.94	1.38694	0.0189024	0.575667
PAMR1	73.5603	155.993	1.08314	0.0189197	0.575667
KLK14	19.6149	50.9791	1.37216	0.0189536	0.575667
KIAA2012	51.0013	20.3926	-1.31736	0.0189536	0.575667
XKRX	54.9246	22.4317	-1.28732	0.0190181	0.575667
SIGLEC10	28.4423	67.2919	1.23863	0.0190249	0.575667
NTN5	5.88331	22.4317	1.90803	0.0191374	0.575667
SLC25A47	5.88331	22.4317	1.90803	0.0191374	0.575667
SLC11A1	5.88331	22.4317	1.90803	0.0191374	0.575667
NEGR1	21.5765	6.11895	-1.79776	0.0191374	0.575667
P2RX5	129.467	265.085	1.03313	0.0195917	0.588278
SPOCK3	156.93	74.4288	-1.07497	0.0199381	0.597386
ADAMTS5	1176.99	596.438	-0.980512	0.0199663	0.597386
SAT1	1700.75	3316.6	0.96348	0.0206007	0.599291
HCRTR1	7.84497	26.5099	1.74029	0.0206238	0.599291
DNAJA4	38.2506	85.6438	1.16018	0.0206343	0.599291
TMEM130	79.4452	34.6663	-1.1936	0.0208507	0.599291
NHLH2	56.8862	123.367	1.11504	0.0209089	0.599291
PTF1A	2.94082	15.2949	2.32952	0.0209521	0.599291
AMOT	65662.3	33859.3	-0.955512	0.0209654	0.599291
PLK3	142.218	288.534	1.01997	0.021084	0.599291
DAPP1	8.8258	28.549	1.67932	0.0210963	0.599291
SPATA9	8.8258	28.549	1.67932	0.0210963	0.599291
SUMO4	71.5986	30.5881	-1.2237	0.0211564	0.599291
RFX6	110.832	50.9791	-1.11855	0.0213627	0.599291
HIPK4	9.80662	29.5686	1.57974	0.0214439	0.599291
APCDD1L	63.752	26.5099	-1.2621	0.021474	0.599291
CRISPLD2	106.908	48.94	-1.12536	0.0215311	0.599291
AVPR2	0.979156	10.1971	3.22235	0.0215665	0.599291
TUSC5	0.979156	10.1971	3.22235	0.0215665	0.599291
KRTAP21-2	0.979156	10.1971	3.22235	0.0215665	0.599291
HEPH	0.979156	10.1971	3.22235	0.0215665	0.599291
OR6A2	0.979156	10.1971	3.22235	0.0215665	0.599291
PRDM9	0.979156	10.1971	3.22235	0.0215665	0.599291
TGM3	0.979156	10.1971	3.22235	0.0215665	0.599291
IRGC	0.979156	10.1971	3.22235	0.0215665	0.599291
FGF6	0.979156	10.1971	3.22235	0.0215665	0.599291
CAPN8	0.979156	10.1971	3.22235	0.0215665	0.599291
CLEC18A	9.80662	1.02124	-3.11751	0.0215665	0.599291
WSCD2	9.80662	1.02124	-3.11751	0.0215665	0.599291
NMBR	9.80662	1.02124	-3.11751	0.0215665	0.599291
RSPO3	9.80662	1.02124	-3.11751	0.0215665	0.599291
CEACAM8	9.80662	1.02124	-3.11751	0.0215665	0.599291
RSPH10B2	9.80662	1.02124	-3.11751	0.0215665	0.599291
SLC6A4	25.4998	60.1551	1.23401	0.0216315	0.599291
JUN	7951.55	15373.8	0.951155	0.0216675	0.599291
GPD1	10.7874	31.6077	1.53971	0.0216953	0.599291
CHRNA9	57.8671	23.4513	-1.29866	0.0217082	0.599291
IFI16	141.237	285.476	1.01458	0.0217756	0.599291
NOV	46.0972	100.937	1.12851	0.0218023	0.599291
ZMAT4	53.9438	22.4317	-1.26139	0.0218534	0.599291
CASP4	11.7683	33.6468	1.50541	0.0218722	0.599291
CDH18	50.0205	20.3926	-1.28942	0.0219798	0.599291
TRPM5	12.7491	35.6859	1.47568	0.0219911	0.599291
BLK	36.2889	13.2558	-1.44457	0.0219911	0.599291
HUS1B	38.2506	14.2753	-1.41431	0.0220647	0.599291
NANOS3	40.2122	15.2949	-1.38753	0.022103	0.599291
EMP1	73.5603	152.934	1.05459	0.0222982	0.599291
ZNF90	1.39e-17	7.1385	5.8606	0.0226768	0.599291
TMCO2	1.39e-17	7.1385	5.8606	0.0226768	0.599291
GLYAT	1.39e-17	7.1385	5.8606	0.0226768	0.599291
TGM7	1.39e-17	7.1385	5.8606	0.0226768	0.599291
PCDHA3	1.39e-17	7.1385	5.8606	0.0226768	0.599291
SLA	1.39e-17	7.1385	5.8606	0.0226768	0.599291
SLITRK2	1.39e-17	7.1385	5.8606	0.0226768	0.599291
KHDC3L	1.39e-17	7.1385	5.8606	0.0226768	0.599291
SSMEM1	1.39e-17	7.1385	5.8606	0.0226768	0.599291
GJB3	1.39e-17	7.1385	5.8606	0.0226768	0.599291
FREM3	1.39e-17	7.1385	5.8606	0.0226768	0.599291
PRR23C	1.39e-17	7.1385	5.8606	0.0226768	0.599291
GSX1	1.39e-17	7.1385	5.8606	0.0226768	0.599291
IL33	1.39e-17	7.1385	5.8606	0.0226768	0.599291
PRODH2	1.39e-17	7.1385	5.8606	0.0226768	0.599291
WFDC12	1.39e-17	7.1385	5.8606	0.0226768	0.599291
PRR30	1.39e-17	7.1385	5.8606	0.0226768	0.599291
CTRC	1.39e-17	7.1385	5.8606	0.0226768	0.599291
RXFP1	1.39e-17	7.1385	5.8606	0.0226768	0.599291
KIAA1755	1.39e-17	7.1385	5.8606	0.0226768	0.599291
MACC1	6.86414	1.39e-17	-5.80572	0.0226768	0.599291
S1PR4	6.86414	1.39e-17	-5.80572	0.0226768	0.599291
MORN5	6.86414	1.39e-17	-5.80572	0.0226768	0.599291
ATP6V0D2	6.86414	1.39e-17	-5.80572	0.0226768	0.599291
FAM217A	6.86414	1.39e-17	-5.80572	0.0226768	0.599291
PCDHGB4	6.86414	1.39e-17	-5.80572	0.0226768	0.599291
MSR1	6.86414	1.39e-17	-5.80572	0.0226768	0.599291
GBP6	6.86414	1.39e-17	-5.80572	0.0226768	0.599291
C9orf106	6.86414	1.39e-17	-5.80572	0.0226768	0.599291
ST8SIA6	113.774	53.0182	-1.09986	0.0227777	0.601008
TAF7L	80.426	166.188	1.04589	0.0228998	0.603045
BCAS1	3.92166	17.334	2.10845	0.0230709	0.603045
NFAM1	3.92166	17.334	2.10845	0.0230709	0.603045
EGFL6	3.92166	17.334	2.10845	0.0230709	0.603045
AQP8	3.92166	17.334	2.10845	0.0230709	0.603045
SH3BGR	16.6724	4.07986	-1.99882	0.0230709	0.603045
BTK	32.3656	73.4092	1.17829	0.0234435	0.611313
LRP2	3840.91	1999.34	-0.941883	0.0234601	0.611313
ESRRG	579.666	296.691	-0.965977	0.0239753	0.623766
BBS5	613.014	1182.68	0.94792	0.0241031	0.62612
NLRP1	4.90249	19.3731	1.95484	0.0245106	0.634737
SH2D6	4.90249	19.3731	1.95484	0.0245106	0.634737
PMEPA1	620.861	1194.91	0.944421	0.0246918	0.63639
ADCY10	39.2314	85.6438	1.12377	0.0246936	0.63639
HSPB8	948.456	1817.86	0.938493	0.024704	0.63639
SLC25A18	51.0013	109.093	1.09501	0.0247643	0.63639
CYS1	108.87	50.9791	-1.09282	0.0247643	0.63639
NRARP	2006.77	3825.35	0.930676	0.0251281	0.644749
GADD45A	1214.26	2318.46	0.933015	0.0252227	0.646186
RBKS	20.5957	50.9791	1.30221	0.0252954	0.647061
IL1RAPL1	20.5957	6.11895	-1.73104	0.0254753	0.650669
SLITRK6	47.078	19.3731	-1.27572	0.0256753	0.651868
NAV3	47.078	19.3731	-1.27572	0.0256753	0.651868
HIST1H4E	47.078	19.3731	-1.27572	0.0256753	0.651868
TMEM100	358.98	693.296	0.949314	0.0256779	0.651868
RPL3L	71.5986	31.6077	-1.17659	0.026071	0.660717
AOX1	6.86414	23.4513	1.75372	0.0261053	0.660717
DCLK1	522.778	270.182	-0.951956	0.0262153	0.662499
KLK13	7.84497	25.4904	1.68398	0.0264977	0.66437
CGREF1	13.7299	36.7054	1.41027	0.0265521	0.66437
ACTL8	12.7491	34.6663	1.43401	0.0266824	0.66437
ERVH48-1	35.3081	13.2558	-1.40518	0.0266824	0.66437
CHRNE	8.8258	27.5295	1.62708	0.02672	0.66437
SGPP2	852.335	444.525	-0.938969	0.026758	0.66437
RSPO4	11.7683	32.6272	1.46118	0.02678	0.66437
FXYD1	33.3464	12.2362	-1.43737	0.02678	0.66437
KCND3	29.4231	66.2724	1.16795	0.0267866	0.66437
SLC9A9	124.563	60.1551	-1.04863	0.0268113	0.66437
ADGRF4	10.7874	30.5881	1.49259	0.0268319	0.66437
TPH1	50.0205	106.035	1.08198	0.0268604	0.66437
CCR7	1.95999	12.2362	2.56639	0.0270427	0.66437
SLC34A2	1.95999	12.2362	2.56639	0.0270427	0.66437
P2RY13	1.95999	12.2362	2.56639	0.0270427	0.66437
MILR1	1.95999	12.2362	2.56639	0.0270427	0.66437
SLC2A9	1.95999	12.2362	2.56639	0.0270427	0.66437
KCNK3	1.95999	12.2362	2.56639	0.0270427	0.66437
DMRT2	11.7683	2.04078	-2.45852	0.0270427	0.66437
TMEM229B	205.972	102.976	-0.999294	0.0272155	0.667636
CFAP206	38.2506	82.5852	1.10779	0.0272978	0.668677
CTHRC1	81.4069	36.7054	-1.14656	0.0275504	0.673879
TRIML2	36.2889	79.5265	1.12912	0.0278137	0.679328
IRF5	25.4998	58.116	1.18436	0.0278877	0.679998
SH2D3C	71.5986	146.817	1.03468	0.0279223	0.679998
TSHZ2	1208.37	639.26	-0.918467	0.0287537	0.699229
HAND1	3579.03	1906.56	-0.908553	0.0287974	0.699276
CNN1	50.0205	105.015	1.06806	0.0289495	0.699925
SMC1B	32.3656	71.3701	1.13772	0.028989	0.699925
BAAT	32.3656	71.3701	1.13772	0.028989	0.699925
C1QTNF1	300.131	572.989	0.932618	0.0289912	0.699925
IL17RE	20.5957	49.9596	1.27313	0.0291851	0.703591
MTRNR2L2	110.832	219.205	0.983076	0.0294509	0.70898
ROPN1L	39.2314	83.6047	1.08906	0.0296398	0.712504
SYT6	156.93	77.4874	-1.01696	0.0298639	0.716861
TENM1	140.256	69.331	-1.01523	0.0301573	0.722869
CLIC3	2.94082	14.2753	2.23082	0.0303481	0.723305
VSIG8	2.94082	14.2753	2.23082	0.0303481	0.723305
FGF17	2.94082	14.2753	2.23082	0.0303481	0.723305
C14orf105	13.7299	3.06032	-2.12182	0.0303481	0.723305
ACER2	219.703	112.152	-0.969344	0.0304237	0.724077
GPR3	59.8287	123.367	1.04244	0.0304983	0.724821
BMP6	628.707	1179.62	0.907724	0.0307586	0.729973
C9orf172	206.952	395.587	0.934264	0.0309388	0.73321
TIGD6	255.013	485.307	0.92798	0.0309965	0.73354
HIST1H2AG	15.6916	39.7641	1.33435	0.0311037	0.735039
SOWAHB	89.2535	41.8032	-1.09209	0.0313399	0.739577
DIRAS3	14.7108	37.725	1.351	0.0315204	0.741748
PCDH11X	38.2506	15.2949	-1.31561	0.0315204	0.741748
PLCXD2	218.722	112.152	-0.962892	0.0315819	0.742152
STEAP1B	132.41	255.909	0.949937	0.0316605	0.742958
LDHD	71.5986	32.6272	-1.13096	0.0318037	0.745273
SHD	152.026	75.4483	-1.0096	0.0319134	0.74628
KRT18	5032.61	9315.63	0.888329	0.0319357	0.74628
NR5A2	262.859	135.602	-0.954298	0.032071	0.747428
RNF151	24.519	55.0573	1.16283	0.0321187	0.747428
SCGB2B2	24.519	55.0573	1.16283	0.0321187	0.747428
SLC22A11	3.92166	16.3144	2.02164	0.0322922	0.748349
SLC4A1	3.92166	16.3144	2.02164	0.0322922	0.748349
C6orf229	3.92166	16.3144	2.02164	0.0322922	0.748349
ICAM4	418.811	221.244	-0.920292	0.0328369	0.756031
VWA7	21.5765	50.9791	1.23549	0.0331211	0.756031
CNTD2	4.90249	18.3535	1.87735	0.0333763	0.756031
CGB3	4.90249	18.3535	1.87735	0.0333763	0.756031
SSTR1	17.6532	5.09941	-1.76737	0.0333763	0.756031
IER5	1753.71	3236.05	0.883774	0.0334602	0.756031
POU3F2	3496.64	1896.36	-0.882691	0.0336082	0.756031
HVCN1	126.525	63.2137	-0.999741	0.0336706	0.756031
GPR1	76.5027	35.6859	-1.09756	0.033763	0.756031
TNFAIP8L3	218.722	113.172	-0.949851	0.0338264	0.756031
DSCAML1	8.8258	26.5099	1.57288	0.0338323	0.756031
DNER	8.8258	26.5099	1.57288	0.0338323	0.756031
MYO1G	5.88331	20.3926	1.77133	0.0339102	0.756031
ACOT4	5.88331	20.3926	1.77133	0.0339102	0.756031
AQP10	19.6149	6.11895	-1.66109	0.0339102	0.756031
C10orf67	19.6149	6.11895	-1.66109	0.0339102	0.756031
CDC42BPG	509.046	271.202	-0.908133	0.0340281	0.756031
GRIN2A	7.84497	24.4708	1.62538	0.0340354	0.756031
PCDHA13	7.84497	24.4708	1.62538	0.0340354	0.756031
TRIM31	6.86414	22.4317	1.68993	0.0340884	0.756031
PCDHA9	6.86414	22.4317	1.68993	0.0340884	0.756031
GPR182	21.5765	7.1385	-1.5795	0.0340884	0.756031
VIPR2	21.5765	7.1385	-1.5795	0.0340884	0.756031
CCDC141	21.5765	7.1385	-1.5795	0.0340884	0.756031
GPM6A	899.415	484.288	-0.892957	0.0343319	0.756031
DBP	864.105	464.916	-0.894064	0.0343872	0.756031
BTBD19	53.9438	110.113	1.02769	0.0345702	0.756031
GRM2	41.193	85.6438	1.0536	0.0345983	0.756031
FANK1	27.4615	60.1551	1.1276	0.0347185	0.756031
PYROXD2	27.4615	60.1551	1.1276	0.0347185	0.756031
OPRD1	34.3273	73.4092	1.09372	0.0347397	0.756031
FAM83E	18.6341	44.8618	1.26174	0.0348426	0.756031
PACSIN1	534.548	285.476	-0.90467	0.0348502	0.756031
CPLX4	0.979156	9.1776	3.07228	0.0348666	0.756031
SV2B	0.979156	9.1776	3.07228	0.0348666	0.756031
GPR151	0.979156	9.1776	3.07228	0.0348666	0.756031
FCN3	0.979156	9.1776	3.07228	0.0348666	0.756031
TMEM235	0.979156	9.1776	3.07228	0.0348666	0.756031
BRINP2	0.979156	9.1776	3.07228	0.0348666	0.756031
PTCRA	0.979156	9.1776	3.07228	0.0348666	0.756031
IL1R2	0.979156	9.1776	3.07228	0.0348666	0.756031
HPN	0.979156	9.1776	3.07228	0.0348666	0.756031
SLFN14	8.8258	1.02124	-2.96752	0.0348666	0.756031
CCIN	8.8258	1.02124	-2.96752	0.0348666	0.756031
WFDC1	8.8258	1.02124	-2.96752	0.0348666	0.756031
HENMT1	8.8258	1.02124	-2.96752	0.0348666	0.756031
FBXO43	8.8258	1.02124	-2.96752	0.0348666	0.756031
NMUR2	8.8258	1.02124	-2.96752	0.0348666	0.756031
IGFL2	8.8258	1.02124	-2.96752	0.0348666	0.756031
TAL1	90.2343	176.384	0.965957	0.0348798	0.756031
SHC3	40.2122	83.6047	1.05354	0.0350671	0.759108
CENPE	5027.71	9203.48	0.872262	0.0351223	0.759322
TRPC4	26.4807	58.116	1.13017	0.0353038	0.761281
MFNG	57.8671	25.4904	-1.17898	0.0353038	0.761281
DNAJB7	25.4998	56.0769	1.13294	0.035924	0.77366
FRMPD4	167.719	85.6438	-0.968641	0.0359851	0.77398
SGCZ	79.4452	37.725	-1.07203	0.0360754	0.774928
DLL4	67.6753	134.582	0.990412	0.0361436	0.775397
GALNT5	102.004	49.9596	-1.02803	0.0362238	0.776126
CDH7	299.15	158.032	-0.920138	0.0364434	0.779618
EPHA5	369.769	196.775	-0.90967	0.0364799	0.779618
COL2A1	8936.29	4905.06	-0.865391	0.0365794	0.780749
FERMT3	53.9438	109.093	1.01429	0.0370781	0.790386
NPIPA5	112.793	216.146	0.937532	0.0377931	0.797084
PIM1	1237.8	2254.23	0.864787	0.0378536	0.797084
NPIPB13	68.6561	135.602	0.98057	0.0378929	0.797084
WAS	21.5765	49.9596	1.20642	0.0380252	0.797084
ZNF880	50.0205	22.4317	-1.15271	0.0380252	0.797084
EFCAB6	40.2122	82.5852	1.03587	0.0383335	0.797084
KCNF1	60.8095	27.5295	-1.13987	0.0383872	0.797084
ACTC1	13.7299	34.6663	1.32809	0.0384107	0.797084
IRF8	366.827	674.944	0.879434	0.0385516	0.797084
UBE2V1	295.227	157.012	-0.910431	0.0386787	0.797084
C1RL	433.523	233.479	-0.892477	0.0388715	0.797084
CCM2L	69.637	32.6272	-1.09095	0.0391002	0.797084
UNC5A	129.467	66.2724	-0.964835	0.0391268	0.797084
C1QTNF2	12.7491	32.6272	1.34687	0.0392385	0.797084
GOLGA6A	12.7491	32.6272	1.34687	0.0392385	0.797084
SLC2A12	1255.45	691.257	-0.860804	0.0398209	0.797084
FAM189A2	125.544	64.2333	-0.965486	0.0400252	0.797084
HCLS1	11.7683	30.5881	1.36844	0.0401014	0.797084
SLC9C2	11.7683	30.5881	1.36844	0.0401014	0.797084
ZAP70	37.2697	77.4874	1.05336	0.0402485	0.797084
CDK11A	1140.7	2061.53	0.853727	0.0404878	0.797084
MAP2K6	2684.52	1487.53	-0.851696	0.0405613	0.797084
MYO1H	18.6341	43.8423	1.22867	0.0405677	0.797084
NFE2	18.6341	43.8423	1.22867	0.0405677	0.797084
GRIK2	44.1355	19.3731	-1.18286	0.0405677	0.797084
IMPG2	44.1355	19.3731	-1.18286	0.0405677	0.797084
EYA1	330.536	178.423	-0.889064	0.0405923	0.797084
PTGS1	25.4998	55.0573	1.10653	0.0407562	0.797084
C3AR1	54.9246	24.4708	-1.16246	0.0407562	0.797084
TMPRSS11B	1.39e-17	6.11895	5.64234	0.0409646	0.797084
MROH2B	1.39e-17	6.11895	5.64234	0.0409646	0.797084
FAM71F1	1.39e-17	6.11895	5.64234	0.0409646	0.797084
TAS2R8	1.39e-17	6.11895	5.64234	0.0409646	0.797084
LOC101928917	1.39e-17	6.11895	5.64234	0.0409646	0.797084
MAEL	1.39e-17	6.11895	5.64234	0.0409646	0.797084
CPN2	1.39e-17	6.11895	5.64234	0.0409646	0.797084
INSL4	1.39e-17	6.11895	5.64234	0.0409646	0.797084
ZSCAN4	1.39e-17	6.11895	5.64234	0.0409646	0.797084
LRIT1	1.39e-17	6.11895	5.64234	0.0409646	0.797084
NXF2B	1.39e-17	6.11895	5.64234	0.0409646	0.797084
ZNF878	1.39e-17	6.11895	5.64234	0.0409646	0.797084
PECAM1	1.39e-17	6.11895	5.64234	0.0409646	0.797084
EXOC3L4	1.39e-17	6.11895	5.64234	0.0409646	0.797084
ILDR1	1.39e-17	6.11895	5.64234	0.0409646	0.797084
C20orf197	1.39e-17	6.11895	5.64234	0.0409646	0.797084
SHCBP1L	1.39e-17	6.11895	5.64234	0.0409646	0.797084
GABRG1	1.39e-17	6.11895	5.64234	0.0409646	0.797084
HIST1H3I	1.39e-17	6.11895	5.64234	0.0409646	0.797084
TGM6	1.39e-17	6.11895	5.64234	0.0409646	0.797084
TAS1R2	1.39e-17	6.11895	5.64234	0.0409646	0.797084
GPR84	1.39e-17	6.11895	5.64234	0.0409646	0.797084
MMP10	1.39e-17	6.11895	5.64234	0.0409646	0.797084
CD248	1.39e-17	6.11895	5.64234	0.0409646	0.797084
CAMP	1.39e-17	6.11895	5.64234	0.0409646	0.797084
SPINK7	1.39e-17	6.11895	5.64234	0.0409646	0.797084
DNAJC5B	1.39e-17	6.11895	5.64234	0.0409646	0.797084
MAS1	1.39e-17	6.11895	5.64234	0.0409646	0.797084
LCE5A	1.39e-17	6.11895	5.64234	0.0409646	0.797084
GP5	1.39e-17	6.11895	5.64234	0.0409646	0.797084
OVCH1	5.88331	1.39e-17	-5.58762	0.0409646	0.797084
NLRP12	5.88331	1.39e-17	-5.58762	0.0409646	0.797084
ADAM33	5.88331	1.39e-17	-5.58762	0.0409646	0.797084
HFE2	5.88331	1.39e-17	-5.58762	0.0409646	0.797084
PRSS57	5.88331	1.39e-17	-5.58762	0.0409646	0.797084
ZSCAN5B	5.88331	1.39e-17	-5.58762	0.0409646	0.797084
MFAP5	5.88331	1.39e-17	-5.58762	0.0409646	0.797084
FGR	5.88331	1.39e-17	-5.58762	0.0409646	0.797084
DUSP13	5.88331	1.39e-17	-5.58762	0.0409646	0.797084
MOV10L1	5.88331	1.39e-17	-5.58762	0.0409646	0.797084
OR13H1	5.88331	1.39e-17	-5.58762	0.0409646	0.797084
CLEC2L	5.88331	1.39e-17	-5.58762	0.0409646	0.797084
GABRB2	5.88331	1.39e-17	-5.58762	0.0409646	0.797084
DRD1	1.95999	11.2167	2.44218	0.041032	0.797084
PIGR	1.95999	11.2167	2.44218	0.041032	0.797084
OLFM3	1.95999	11.2167	2.44218	0.041032	0.797084
GAST	1.95999	11.2167	2.44218	0.041032	0.797084
SDSL	160.854	299.749	0.897466	0.0410554	0.797084
SMIM14	724.828	397.626	-0.86603	0.0412795	0.800507
SAMD11	2150.95	1193.89	-0.849232	0.0414799	0.803463
CMPK2	42.1739	18.3535	-1.19495	0.0415351	0.803604
ADRA1A	52.9629	23.4513	-1.17119	0.0416529	0.804954
NPAS3	82.3877	39.7641	-1.04871	0.0418972	0.807941
HPX	9.80662	27.5295	1.47709	0.041904	0.807941
DGAT2	117.697	60.1551	-0.966919	0.0420347	0.809531
PTPN5	61.7904	28.549	-1.11067	0.0422141	0.812051
ZCCHC24	2946.4	1641.48	-0.84391	0.0422787	0.812361
CNBD2	16.6724	39.7641	1.24756	0.0425719	0.816893
SLA2	23.5382	50.9791	1.11065	0.042612	0.816893
CDH1	545.337	298.73	-0.868046	0.0427831	0.81796
CLCN1	8.8258	25.4904	1.51657	0.0428142	0.81796
FOXD4L3	24.519	9.1776	-1.40588	0.0428142	0.81796
HPGD	300.131	162.11	-0.888128	0.0430552	0.821629
SAP25	28.4423	60.1551	1.0772	0.0431193	0.821916
LRRC32	49.0396	22.4317	-1.12422	0.0436398	0.82814
CPO	7.84497	23.4513	1.5643	0.043693	0.82814
A2ML1	7.84497	23.4513	1.5643	0.043693	0.82814
STK31	7.84497	23.4513	1.5643	0.043693	0.82814
CALB1	22.5574	8.15805	-1.45373	0.043693	0.82814
MGAM2	2.94082	13.2558	2.12487	0.0439913	0.83139
NEU4	12.7491	3.06032	-2.01591	0.0439913	0.83139
SESN3	7757.34	4353.48	-0.833376	0.0440583	0.83139
IL4I1	27.4615	58.116	1.07795	0.0440851	0.83139
SLC6A6	2985.63	1672.06	-0.83636	0.0441125	0.83139
ZC3H12D	6.86414	21.4122	1.6232	0.0444891	0.836605
CD34	20.5957	7.1385	-1.51278	0.0444891	0.836605
FMC1	20.5957	46.9009	1.18222	0.0447435	0.840446
BTN1A1	14.7108	35.6859	1.2711	0.044879	0.841807
MSC	212.837	114.191	-0.8976	0.0450667	0.841807
POU4F2	5.88331	19.3731	1.69779	0.0451175	0.841807
CDCP1	5.88331	19.3731	1.69779	0.0451175	0.841807
MATN4	18.6341	6.11895	-1.58757	0.0451175	0.841807
TRIM55	18.6341	6.11895	-1.58757	0.0451175	0.841807
CD79A	3.92166	15.2949	1.92926	0.0452022	0.84245
ACOT6	4.90249	17.334	1.79546	0.045436	0.843086
C9orf24	16.6724	5.09941	-1.6855	0.045436	0.843086
SGK3	16.6724	5.09941	-1.6855	0.045436	0.843086
MESP2	114.755	59.1355	-0.955043	0.0454376	0.843086
SNAI1	90.2343	170.266	0.915069	0.0457382	0.847725
MDH1B	19.6149	44.8618	1.18822	0.0459313	0.849424
REP15	45.1163	20.3926	-1.14094	0.0459313	0.849424
SLC6A13	35.3081	72.3897	1.03308	0.0460164	0.85006
B3GNT7	13.7299	33.6468	1.28518	0.0461633	0.850898
ENTPD8	34.3273	14.2753	-1.25873	0.0461633	0.850898
PEAR1	53.9438	24.4708	-1.13652	0.046223	0.851062
RORB	275.61	149.875	-0.87834	0.046312	0.851765
DNAH17	240.3	435.35	0.856984	0.0465412	0.855042
FXYD6	893.53	499.581	-0.838645	0.0468105	0.859048
KIF4B	51.9821	23.4513	-1.14429	0.0474097	0.868148
HAGHL	373.693	205.951	-0.859178	0.04741	0.868148
COL13A1	296.207	162.11	-0.869153	0.0478557	0.875352
SOX7	71.5986	136.621	0.930933	0.0483665	0.882876
EFEMP1	636.554	355.825	-0.838903	0.0483724	0.882876
SYBU	477.66	266.104	-0.843707	0.0488857	0.891274
NPC1L1	116.717	216.146	0.888258	0.0489658	0.891764
CMTM1	82.3877	40.7836	-1.0123	0.0490247	0.891867
CTGF	480.603	855.404	0.83159	0.049248	0.894957
CYP4F22	125.544	66.2724	-0.920484	0.0495299	0.899104
ARMCX2	449.216	798.309	0.829354	0.0496554	0.900407
QSOX1	2266.68	3983.38	0.813375	0.0498172	0.902364
CREBRF	582.608	1031.79	0.824405	0.0500347	0.904853
NPIPA2	48.0588	22.4317	-1.09514	0.0500626	0.904853
PIP5K1B	181.451	97.8784	-0.889706	0.0501373	0.905227
FUT3	10.7874	28.549	1.39348	0.0506208	0.91199
FNDC9	27.4615	11.2167	-1.28262	0.0506208	0.91199
TLR5	107.889	56.0769	-0.942593	0.0508036	0.914301
UBA7	20.5957	45.8814	1.1506	0.0515504	0.925012
SPEF1	30.404	62.1942	1.02938	0.0515644	0.925012
NAPSA	30.404	62.1942	1.02938	0.0515644	0.925012
SULT1A4	15.6916	36.7054	1.21925	0.051728	0.926008
TRPA1	161.834	86.6634	-0.900101	0.0517646	0.926008
MSTO1	1334.9	2338.85	0.809006	0.0517857	0.926008
TMEM170B	4135.16	2365.36	-0.805852	0.0519105	0.926873
HPCA	68.6561	33.6468	-1.0263	0.0519447	0.926873
FGF13	359.961	638.24	0.826029	0.0521169	0.928956
AKR1C1	75.5219	37.725	-0.999082	0.0521921	0.929307
PRRT2	453.139	253.87	-0.83557	0.052298	0.930204
SLC2A1	2198.03	3837.59	0.803954	0.0525293	0.932922
RAB27B	116.717	214.107	0.874591	0.0525697	0.932922
CD1D	112.793	206.97	0.874984	0.0526178	0.932922
RTN4RL1	306.016	170.266	-0.845363	0.0530674	0.938616
HIF3A	506.104	284.456	-0.830963	0.0531321	0.938616
ETS1	736.598	1291.77	0.810292	0.0531329	0.938616
WEE2	44.1355	20.3926	-1.10932	0.053163	0.938616
METTL11B	35.3081	15.2949	-1.20052	0.0535035	0.94264
IFI44L	35.3081	15.2949	-1.20052	0.0535035	0.94264
IL15	23.5382	9.1776	-1.34729	0.0541358	0.950829
UPB1	23.5382	9.1776	-1.34729	0.0541358	0.950829
FMN1	120.64	64.2333	-0.908059	0.0541385	0.950829
GPR85	160.854	86.6634	-0.891337	0.0542118	0.951075
ID3	4621.64	8024.88	0.796056	0.0542661	0.951075
BEAN1	93.1767	47.9205	-0.957578	0.0545253	0.952438
PHF24	32.3656	65.2528	1.00867	0.0545567	0.952438
F8A1	64.7328	31.6077	-1.03142	0.0545567	0.952438
BCL11B	635.573	360.922	-0.816163	0.0545712	0.952438
ZNF432	441.37	773.84	0.809865	0.0549341	0.956493
EPHA4	2165.66	1244.87	-0.79875	0.0549516	0.956493
FAM84B	5992.84	3456.28	-0.794	0.0550761	0.956493
CEACAM1	13.7299	32.6272	1.24095	0.0554419	0.956493
CELF5	208.914	115.211	-0.857964	0.0555115	0.956493
BMF	1060.27	606.634	-0.805413	0.0555282	0.956493
SERTM1	292.284	163.13	-0.840887	0.0556492	0.956493
ODF4	7.84497	22.4317	1.50052	0.0560418	0.956493
HS6ST1	3610.41	6243.73	0.790221	0.0561926	0.956493
ADRB2	223.626	124.387	-0.845645	0.0566133	0.956493
