# Supplementary material for: An RFC4/Notch1 signaling feedback loop promotes NSCLC metastasis and stemness
Source: Nat Commun. 2021 May 11;12:2693. doi: 10.1038/s41467-021-22971-x (PMC8113560; doi:10.1038/s41467-021-22971-x)
Supplement: Supplementary file 6 — Source Data [file 41467_2021_22971_MOESM6_ESM.xlsx]

## Sheet: Introduction
NCOMMS-19-38409
A RFC4/Notch1 signaling feedback loop promotes NSCLC metastasis and stemness
This file contains source data for the manuscript submission to Nature Communications.
Each worksheet contains data from one panel from one figure.

## Sheet: F1g
NCOMMS-19-38409
F1g
metastasis count
	Vector			NICD1
	22	16	20	231	208	295

## Sheet: F1h
NCOMMS-19-38409
F1h
volumm of tumor(mm2)
	5*105	Vector					NICD1
	week 1	20.808	12.936	15.925	9.802	0	31.1805	35.7435	27.216	23.275	13.328
	week 2	41.454	45.494	31.939	52.992	0	185.679	141.537	121.086	120.412	111.012
	week 3	71.656	70.304	51.9115	48.6	0	278.842	255.881	210.826	243.432	186.624
	week 4	117	104.188	111.476	87.464	0	437.76	325.424	306.545	329.252	329.122
	week 5	143.65	135.2	145.21	120.832	0	494.95	393.348	360.224	397.854	433.152
	week 6	189.037	170.582	183.446	221.555	0	572.886	525.351	433.152	451.584	494.19
	5*10^4	Vector					NICD1
	week 1	0.126	0	0	0	0	0.486	0.324	0.936	0.384	0
	week 2	1.008	0	0	0	0	6.174	5.4	3.726	8.4375	0
	week 3	6.624	0	0	0	0	29.4175	31.1805	21.386	24.276	0
	week 4	17.408	0	0	0	0	86.24	94.08	74.358	92.5965	0
	week 5	41.6025	0	0	0	0	176.256	168.874	139.264	149.971	0
	week 6	93.987	0	0	0	0	279.005	295.191	329.12	344.563	0
	5*10^3	Vector					NICD1
	week 1	0	0	0	0	0	0.196	0.324	0.075	0	0
	week 2	0	0	0	0	0	1.92	2.268	0.72	0	0
	week 3	0	0	0	0	0	15.376	13.456	13.95	0	0
	week 4	0	0	0	0	0	44.55	44.436	34.2225	0	0
	week 5	0	0	0	0	0	95.8455	65.664	79.968	0	0
	week 6	0	0	0	0	0	161.874	176.4	194.062	0	0

## Sheet: F1j
NCOMMS-19-38409
F1j
relative fold change of genes
		Vehicle			NICD1			NICD1+RFC4 sh1
	ALDH1A1	1.02128	1.012	1.028	6.03903	5.34869	6.24751	2.60337	2.08176	2.1042
	SOX2	1.07338	1.083	1.079	5.23623	4.81133	5.00087	2.46314	2.33856	2.87112
	OCT4	0.982127	0.992	0.993	7.06373	7.00155	6.17565	2.47038	2.93584	2.73373
	TWIST1	1.09283	1.04251	0.972712	4.92737	4.89273	3.95261	1.52637	1.95318	1.98273
	CDH2	1.02884	1.00183	1.01823	5.12956	5.86938	5.62993	3.12673	3.08529	3.51515
	MYC	1.02669	0.992126	1.07596	5.00137	5.45238	5.89234	3.04351	3.85836	3.3231
	CCND1	1.02989	1.03762	1.02011	7.42077	7.28084	7.94804	2.93166	3.56334	3.10574
	VEGF	1.00641	1.04039	1.07515	6.27759	6.00003	6.20579	3.23454	3.93889	3.06042
	BCL-2	1.00087	1.02678	1.04125	4.78248	4.57181	4.93534	1.60185	1.8734	1.86889
	NRARP	1.05964	1.05176	1.05713	8.61313	8.00027	8.82959	2.4403	2.88315	2.70786

## Sheet: F1k
NCOMMS-19-38409
F1k
metastasis count
	Vector+sh Vector			NICD1+sh Vector			NICD1+RFC4 sh1
	13	14	17	219	232	283	138	181	161

## Sheet: F1l
NCOMMS-19-38409
F1l
volumm of tumor(mm2)
	5*10^5	Vector+sh Vector					NICD1+sh Vector					NICD1+sh1-RFC4
	week 1	21.386	13.328	16.5375	10.14	0	32.7015	34.983	28.512	23.275	15.3	17.424	13.05	18.9875	15.376	0
	week 2	42.527	46.552	31.0985	52.992	0	183.298	141.537	121.086	128.863	118.8	77.064	56.074	62.424	52.992	0
	week 3	68.952	70.304	50.807	53.016	0	278.842	255.881	210.826	243.432	186.624	163.849	113.398	137.216	107.909	0
	week 4	117	106.049	78.416	104.284	0	446.928	405.504	344.389	329.252	410.112	240	128.375	202.176	143.344	0
	week 5	141.312	168.338	154.732	144.15	0	519.841	469.246	402.04	380.926	470.448	279.005	191.808	233.928	173.915	0
	week 6	171.088	209.952	210.824	221.778	0	573.3	555.277	465.745	442.223	546.208	278.842	225.264	278.842	222.376	0
	5*10^4	Vector+sh Vector					NICD1+sh Vector					NICD1+sh1-RFC4
	week 1	0.108	0	0	0	0	0.486	0.4	0.792	0.486	0	0.32	0.1715	0	0	0
	week 2	0.936	0	0	0	0	5.733	5.6	4.536	5.054	0	2.7455	1.8	0	0	0
	week 3	5.808	0	0	0	0	16.8175	24.642	21.386	19.652	0	12.615	9.464	0	0	0
	week 4	18.513	0	0	0	0	86.24	92.512	61.056	92.5965	0	47.61	33.516	0	0	0
	week 5	41.5125	0	0	0	0	180.918	191.844	171.394	175.071	0	86.24	64.896	0	0	0
	week 6	97.216	0	0	0	0	314.288	314.33	282.123	405.504	0	148.137	129.024	0	0	0
	5*10^3	Vector+sh Vector					NICD1+sh Vector					NICD1+sh1-RFC4
	week 1	0	0	0	0	0	0.144	0.324	0.2835	0	0	0.075	0	0	0	0
	week 2	0	0	0	0	0	1.92	2.4565	1.008	0	0	0.196	0	0	0	0
	week 3	0	0	0	0	0	12.8	12.544	20.23	0	0	2.028	0	0	0	0
	week 4	0	0	0	0	0	51.84	46.552	38.808	0	0	7.26	0	0	0	0
	week 5	0	0	0	0	0	77.2475	89.376	74.36	0	0	20.48	0	0	0	0
	week 6	0	0	0	0	0	197.173	173.664	169.016	0	0	37.8225	0	0	0	0

## Sheet: F2a
NCOMMS-19-38409
F2a
a-NICD1
a-RFC4
a-b-ACTIN

## Sheet: F2b
NCOMMS-19-38409
F2b
Relative fold change of RFC4
		A549
	Vector	0.73	0.86	1.52
	NICD1	11.09	9.51	12.04
	Vehicle	0.98	0.96	1.22
	JAG	10.85	10.021	10.41
	DAPT	1.02	1.24	1.39
		H1975			LC1
	Vector	1.09213	1.1839	1.00267	1.29	1.08	0.98
	NOTCH1 SI1	0.182	0.128	0.1083	0.1183	0.1883	0.20872
	NOTCH1 SI2	0.2038	0.1528	0.1082	0.10738	0.1731	0.09271
	Vehicle	0.94381	0.96219	1.1973	0.98	1.14	1.24
	JAG1	15.75	13.61	10.95	11.5	14.91	13.49
	DAPT	2.249	1.95662	3.29	1.38	1.29	2.83

## Sheet: F2c
NCOMMS-19-38409
F2c
enrichment of input(%)
		Vector			NICD1
	A549 H3K27	5.342	6.16	6.79	24.402	26.563	25.778
	A549 IgG	0.45	0.521	0.691	0.516	0.44	0.918
		Scramble			NOTCH1 SI1			NOTCH1 SI2
	1975 H3K27	6.19388	5.9813	4.928	1.9238	1.1293	1.9832	2.08371	1.625	1.3973
	1975 IgG	0.5823	0.49218	0.69223	0.651239	0.489328	0.49847	0.5429	0.429	0.3977
	LC1 H3K27	4.983	5.01299	5.72179	1.4912	1.2883	1.19278	1.9638	1.8731	1.59837
	LC1 IgG	0.42983	0.518344	0.761293	0.651	0.4928	0.5193	0.64531	0.4891	0.5893

## Sheet: F2d
NCOMMS-19-38409
F2d
enrichment of input(%)
		Vehicle			DAPT
	A549 H3K27	5.79	6.41	6.21	1.49	1.531	1.88
	A549 IgG	0.71	0.69	0.85	0.609	0.663	0.779
	1975 H3K27	7.23424	6.92734	8.13844	1.59386	1.74217	1.62659
	1975 IgG	0.783633	0.698351	0.879365	0.509273	0.490136	0.520478
	LC1 H3K27	6.933	5.9831	6.38481	1.58123	1.9837	2.07124
	LC1 IgG	0.53813	0.61938	0.598733	0.619284	0.62941	0.519389

[truncated: 93 more sheets: F2e, F2f, F2h, F2i, F3e, F4a, F4b, F4c, F4d, F4e, F4h, F5b, F5d, F5e, F5f, F5g, F5h, F5i, F5j, F5k …]
